# Supplementary material for: Novel Small-Molecule Inhibitors of the SARS-CoV-2 Spike Protein Binding to Neuropilin 1
Source: Pharmaceuticals (Basel). 2022 Jan 28;15(2):165. doi: 10.3390/ph15020165 (PMC8879887; doi:10.3390/ph15020165)
Supplement: Supplementary file 1 [file pharmaceuticals-15-00165-s001.zip]

Archive with 1 entries (1 files):
- pharmaceuticals-1463697-supplementary.pdf
